# Supplementary material for: Extracellular LDLR repeats modulate Wnt signaling activity by promoting LRP6 receptor endocytosis mediated by the Itch E3 ubiquitin ligase
Source: Genes Cancer. 2017 Jul;8(7-8):613–27. doi: 10.18632/genesandcancer.146 (PMC5620007; doi:10.18632/genesandcancer.146)
Supplement: Supplementary file 1 [file ganc-08-613-s001.xlsx]

## Sheet: Sheet1
Table 2: List of proteins identified from mass spectrometic analyses to specifically co-immunoprecipitate with LRP6 WT but not with D1315N or S1317P LDLRR mutants in the presence of Wnt3a (1hr treatment).
Protein ID	Protein Name
gi|10047311	KIAA1617 protein [Homo sapiens]
gi|10047321	KIAA1622 protein [Homo sapiens]
gi|10337595	protein phosphatase 1A isoform 1 [Homo sapiens]
gi|10438323	unnamed protein product [Homo sapiens]
gi|11545863	methylcrotonoyl-CoA carboxylase beta chain, mitochondrial [Homo sapiens]
gi|115528720	C10orf68 protein [Homo sapiens]
gi|118137849	Chain A, Crystal Structure Of Human Phosphoribosyl Pyrophosphate Synthetase 1 Mutant S132a
gi|119570508	hCG2040270 [Homo sapiens]
gi|119570975	ubiquinol-cytochrome c reductase core protein II, isoform CRA_a [Homo sapiens]
gi|119572363	hCG22067 [Homo sapiens]
gi|119575438	KCCR13L, isoform CRA_c [Homo sapiens]
gi|119576599	hCG2042788, isoform CRA_a [Homo sapiens]
gi|119579006	cyclin-dependent kinase inhibitor 2A (melanoma, p16, inhibits CDK4), isoform CRA_d [Homo sapiens]
gi|119581591	basigin (Ok blood group), isoform CRA_g [Homo sapiens]
gi|119591171	chondroitin polymerizing factor, isoform CRA_b [Homo sapiens]
gi|119595674	hCG2018460 [Homo sapiens]
gi|119596683	itchy homolog E3 ubiquitin protein ligase (mouse), isoform CRA_e [Homo sapiens]
gi|119602151	hCG40455, isoform CRA_a [Homo sapiens]
gi|119610151	fatty acid synthase [Homo sapiens]
gi|119619424	hCG18053 [Homo sapiens]
gi|119628697	hCG2019761 [Homo sapiens]
gi|119631921	hCG1812048, isoform CRA_b [Homo sapiens]
gi|1196423	dynamin [Homo sapiens]
gi|12620196	C1orf22 [Homo sapiens]
gi|12803113	Elongation factor Tu GTP binding domain containing 2 [Homo sapiens]
gi|1335273	pm5 protein [Homo sapiens]
gi|13376840	WD repeat-containing protein 61 [Homo sapiens]
gi|13543686	PHD finger protein 6 [Homo sapiens]
gi|14042173	unnamed protein product [Homo sapiens]
gi|14150141	programmed cell death protein 2-like [Homo sapiens]
gi|14389309	tubulin alpha-1C chain [Homo sapiens]
gi|14571500	NREBP [Homo sapiens]
gi|148368962	pseudopodium-enriched atypical kinase 1 [Homo sapiens]
gi|1498735	Golgi membrane sialoglycoprotein MG160 [Homo sapiens]
gi|1526426	proteasome subunit p42 [Homo sapiens]
gi|1588393	transcription factor FREAC-2
gi|159162689	Chain A, Human Protein Disulfide Isomerase, Nmr, 40 Structures
gi|15928608	Solute carrier family 25 (mitochondrial carrier; adenine nucleotide translocator), member 6
gi|1633054	Chain A, Cyclophilin A Complexed With Dipeptide Gly-Pro
gi|168988223	age-related maculopathy susceptibility 2 [Homo sapiens]
gi|1699027	nuclear corepressor KAP-1 [Homo sapiens]
gi|1741868	SDF2 [Homo sapiens]
gi|180917	succinate-ubiquinone oxidoreductase Ip subunit precursor, partial [Homo sapiens]
gi|187577	glycogen debranching enzyme [Homo sapiens]
gi|193885198	Chain A, Crystal Structure Of Human Erp44
gi|194377712	unnamed protein product [Homo sapiens]
gi|194382622	unnamed protein product [Homo sapiens]
gi|194383560	unnamed protein product [Homo sapiens]
gi|194389884	unnamed protein product [Homo sapiens]
gi|195927483	Chain A, Crystal Structure Of Reverb Beta In Complex With Heme
gi|199562283	retrotransposon-like protein 1 [Homo sapiens]
gi|2114221	phosphatase 2C motif [Homo sapiens]
gi|21732876	hypothetical protein [Homo sapiens]
gi|220702506	Chain A, TapasinERP57 HETERODIMER
gi|224052	transferase,HG phosphoribosyl
gi|226438315	Chain A, Structure And Activity Of Human Mitochondrial Peptide Deformylase, A Novel Cancer Target
gi|22652730	serum amyloid A activating factor 2 [Homo sapiens]
gi|22760706	unnamed protein product [Homo sapiens]
gi|230867	Chain R, Twinning In Crystals Of Human Skeletal Muscle D-Glyceraldehyde-3- Phosphate Dehydrogenase
gi|2408232	lysosomal pepstatin insensitive protease [Homo sapiens]
gi|24430137	L antigen family member 3 [Homo sapiens]
gi|2580550	dead box, X isoform [Homo sapiens]
gi|2589190	skin-specific protein [Homo sapiens]
gi|27370586	THRAP3 protein, partial [Homo sapiens]
gi|31417091	WW domain containing adaptor with coiled-coil [Homo sapiens]
gi|32356	unnamed protein product [Homo sapiens]
gi|32358	hnRNP U protein [Homo sapiens]
gi|33150116	sideroflexin [Homo sapiens]
gi|3329386	synaptic glycoprotein SC2 spliced variant [Homo sapiens]
gi|33357460	Chain B, Human Pyruvate Dehydrogenase
gi|33514905	RecName: Full=Ankyrin repeat and FYVE domain-containing protein 1; AltName: Full=Ankyrin repeats hooked to a zinc finger motif
gi|339920	ADP/ADT translocator protein [Homo sapiens]
gi|34209	La 4.1 protein [Homo sapiens]
gi|34364922	hypothetical protein [Homo sapiens]
gi|356624619	Chain A, Tfam Imposes A U-Turn On Mitochondrial Dna
gi|38327039	heat shock 70 kDa protein 4 [Homo sapiens]
gi|38638919	ankyrin repeat-containing protein [Homo sapiens]
gi|39655046	Chain A, Structure Of A Complex Of The Golgin-245 Grip Domain With Arl1
gi|39963074	PRP8 pre-mRNA processing factor 8 homolog (S. cerevisiae) [Homo sapiens]
gi|410170218	PREDICTED: putative trypsin-6 isoform 1 [Homo sapiens]
gi|42741648	15 kDa selenoprotein isoform 1 precursor [Homo sapiens]
gi|4502303	ATP synthase subunit O, mitochondrial precursor [Homo sapiens]
gi|4503545	eukaryotic translation initiation factor 5A-1 isoform B [Homo sapiens]
gi|4503611	transcription factor ETV6 [Homo sapiens]
gi|4504733	insulin receptor substrate 4 [Homo sapiens]
gi|4506243	polypyrimidine tract-binding protein 1 isoform a [Homo sapiens]
gi|4506455	reticulocalbin-1 precursor [Homo sapiens]
gi|4506457	reticulocalbin-2 isoform a precursor [Homo sapiens]
gi|4506671	60S acidic ribosomal protein P2 [Homo sapiens]
gi|4506703	40S ribosomal protein S24 isoform c [Homo sapiens]
gi|4506901	serine/arginine-rich splicing factor 3 [Homo sapiens]
gi|4507217	signal recognition particle 9 kDa protein isoform 2 [Homo sapiens]
gi|4507267	stanniocalcin-2 precursor [Homo sapiens]
gi|4507703	protein TSSC1 [Homo sapiens]
gi|4507949	14-3-3 protein beta/alpha [Homo sapiens]
gi|4689112	sec61 homolog [Homo sapiens]
gi|4758012	clathrin heavy chain 1 [Homo sapiens]
gi|47825361	F-box only protein 50 [Homo sapiens]
gi|48717226	alpha-ketoglutarate-dependent dioxygenase alkB homolog 2 isoform 1 [Homo sapiens]
gi|4884171	hypothetical protein [Homo sapiens]
gi|4885079	ATP synthase subunit gamma, mitochondrial isoform H (heart) precursor [Homo sapiens]
gi|4929587	CGI-59 protein [Homo sapiens]
gi|5032243	probable E3 ubiquitin-protein ligase makorin-3 [Homo sapiens]
gi|5114051	HSPC029 [Homo sapiens]
gi|533728	p16-INK4 [Homo sapiens]
gi|5453125	26S proteasome subunit p40.5 [Homo sapiens]
gi|5454122	mitochondrial import inner membrane translocase subunit Tim23 [Homo sapiens]
gi|5690431	prefoldin subunit 2 [Homo sapiens]
gi|5771523	3-phosphoglycerate dehydrogenase [Homo sapiens]
gi|5803050	ER lumen protein retaining receptor 2 isoform 1 [Homo sapiens]
gi|5803121	protein disulfide-isomerase A5 precursor [Homo sapiens]
gi|6005942	transitional endoplasmic reticulum ATPase [Homo sapiens]
gi|607793	ribosomal protein L9 [Homo sapiens]
gi|61676089	protein FAM83B [Homo sapiens]
gi|6175593	transcription factor IIIC90 [Homo sapiens]
gi|62898934	DnaJ (Hsp40) homolog, subfamily B, member 6 isoform a variant [Homo sapiens]
gi|6453469	hypothetical protein [Homo sapiens]
gi|6453607	hypothetical protein [Homo sapiens]
gi|6678271	TAR DNA-binding protein 43 [Homo sapiens]
gi|6755901	tubulin alpha-1A chain [Mus musculus]
gi|68085578	Tyrosine 3-monooxygenase/tryptophan 5-monooxygenase activation protein, zeta polypeptide [Homo sapiens]
gi|6912752	zinc finger protein 281 [Homo sapiens]
gi|6934244	tropomodulin 3 [Homo sapiens]
gi|693933	2-phosphopyruvate-hydratase alpha-enolase [Homo sapiens]
gi|71052166	Polymerase (RNA) mitochondrial (DNA directed) [Homo sapiens]
gi|7331218	keratin 1 [Homo sapiens]
gi|7582386	Bcl-2-associated transcription factor short form [Homo sapiens]
gi|7657257	mitochondrial import receptor subunit TOM20 homolog [Homo sapiens]
gi|7661878	kinesin-like protein KIF14 [Homo sapiens]
gi|7661914	26S proteasome non-ATPase regulatory subunit 6 isoform 2 [Homo sapiens]
gi|7661974	maternal embryonic leucine zipper kinase isoform 1 [Homo sapiens]
gi|79160098	Unknown (protein for MGC:117415) [Homo sapiens]
gi|9507245	14-3-3 protein gamma [Rattus norvegicus]
